# Supplementary material for: Diatom Cooccurrence Shows Less Segregation than Predicted from Niche Modeling
Source: PLoS One. 2016 Apr 29;11(4):e0154581. doi: 10.1371/journal.pone.0154581 (PMC4851409; doi:10.1371/journal.pone.0154581)
Supplement: S1 Table — The dataset is described in the material and methods section. (CSV) [file pone.0154581.s001.csv]

	Achnanthidium minutissimum	Achnanthidium saprophilum	Achnanthidium subatomus	Achnanthidium subhudsonis	Adlafia minuscula	Amphora copulata	Aulacoseira ambigua	Cocconeis placentula	Cyclostephanos dubius	Cymbella tumida	Diatoma vulgaris	Encyonema minutum	Eolimna minima	Fragilaria capucina	Fragilaria crotonensis	Fragilaria virescens	Gomphoneis minuta	Gomphonema micropus	Gomphonema parvulum	Luticola goeppertiana	Melosira varians	Navicula cryptocephala	Navicula cryptotenella	Navicula cryptotenelloides	Navicula germainii	Navicula gregaria	Navicula lanceolata	Navicula menisculus	Navicula oligotraphenta	Navicula recens	Navicula rostellata	Nitzschia dissipata	Nitzschia fonticola	Nitzschia frustulum	Nitzschia palea	Nitzschia paleacea	Reimeria sinuata	Ulnaria ulna	Amphora pediculus	Cyclotella meneghiniana	Cyclotella ocellata	Encyonema silesiacum	Fistulifera saprophila	Navicula capitatoradiata	Navicula tripunctata	Nitzschia inconspicua	Nitzschia linearis	Planothidium frequentissimum	Planothidium lanceolatum
11	1	1	1	1	1	1	1	1	1	1	1	1	1	1	1	1	1	1	1	1	1	1	1	1	1	1	1	1	1	1	1	1	1	1	1	1	1	1	0	0	0	0	0	0	0	0	0	0	0
12	1	0	0	1	0	0	0	1	0	1	0	1	1	1	0	0	0	0	1	0	0	1	1	0	0	0	1	0	0	1	0	0	0	0	0	0	1	1	1	1	1	1	1	1	1	1	1	1	1
15	1	1	1	1	0	1	0	1	0	0	0	1	1	1	1	0	0	0	1	1	1	0	1	1	0	1	0	1	0	1	0	1	0	1	0	1	1	0	1	0	0	0	0	1	0	1	0	1	1
73	1	1	0	0	0	1	0	1	0	0	0	1	0	1	0	0	0	0	1	0	1	0	1	1	0	0	0	1	0	0	0	0	1	0	0	1	0	1	1	1	0	0	0	1	1	1	0	0	0
78	1	0	0	0	0	1	0	1	0	1	0	1	1	0	0	0	0	0	1	0	1	0	1	1	1	1	0	1	0	0	1	1	0	1	0	1	0	0	1	1	0	0	0	1	1	0	0	0	0
276	1	0	0	1	0	0	0	1	0	0	0	1	1	1	0	0	0	0	1	0	1	0	1	1	1	0	0	0	0	0	1	1	0	0	1	0	1	1	1	1	0	0	0	1	1	1	0	1	0
280	1	1	0	1	0	0	0	1	0	1	1	1	1	1	1	0	1	0	1	0	1	1	1	1	1	0	0	1	0	0	1	0	1	1	1	1	1	1	1	1	1	0	0	1	1	1	0	1	0
285	1	0	0	0	0	1	1	1	0	0	0	0	1	1	0	1	0	0	1	1	1	1	0	0	0	1	1	0	0	0	0	0	1	0	0	0	0	1	0	0	0	0	0	0	0	0	0	1	1
290	1	1	0	0	0	1	0	1	0	1	1	1	1	0	0	0	0	0	1	1	1	1	1	1	0	1	0	1	0	0	0	1	1	1	1	0	0	1	1	1	0	0	0	1	1	0	0	0	0
291	1	1	0	0	0	1	0	1	0	0	1	1	1	1	0	0	0	0	1	1	1	0	1	1	1	1	1	1	0	0	1	1	1	0	1	1	0	1	1	0	0	0	0	1	1	0	1	0	1
292	1	0	0	0	0	1	0	1	0	1	0	1	1	0	0	0	0	0	1	1	1	1	1	1	1	1	0	1	0	0	1	1	1	0	1	0	1	1	1	1	0	0	0	1	1	0	0	1	1
293	1	1	0	0	0	1	1	1	0	1	1	1	1	1	0	0	0	0	1	1	1	0	1	1	1	1	0	1	0	0	0	1	1	0	1	1	1	1	1	1	0	0	0	1	1	0	0	1	1
294	1	0	0	1	0	0	0	1	1	1	1	1	1	0	0	0	0	0	1	0	1	1	1	1	1	1	0	1	0	0	1	1	1	0	1	0	1	1	0	1	0	0	0	1	1	1	0	1	0
295	1	1	0	1	0	1	1	1	1	1	0	1	1	0	0	0	0	0	1	0	1	0	1	1	1	1	0	1	0	1	1	1	0	0	1	0	0	1	1	1	0	0	0	1	1	0	1	0	0
297	1	1	0	0	0	0	1	1	0	1	1	1	1	1	1	0	0	0	1	0	1	1	1	1	1	1	0	1	0	0	1	1	1	0	1	1	1	1	1	0	0	0	0	1	1	1	0	1	1
299	1	1	0	0	0	1	0	1	0	1	0	0	1	0	0	0	0	0	1	1	1	1	1	1	1	1	1	1	0	1	1	1	1	0	1	0	0	1	1	0	0	0	0	1	1	0	1	0	1
301	1	1	0	1	0	0	0	1	0	1	1	1	1	0	0	0	0	0	1	0	1	1	1	1	1	0	0	1	0	0	1	1	1	0	1	0	0	0	0	0	0	0	0	1	1	0	0	0	0
319	1	0	0	0	0	0	0	1	0	0	1	1	1	0	0	0	0	0	1	1	1	0	1	1	0	0	0	1	0	0	1	1	1	0	1	0	1	1	1	1	0	0	0	1	1	0	0	0	0
320	1	0	0	0	0	0	0	1	0	0	1	1	0	1	0	0	0	0	0	0	1	0	0	0	0	0	0	1	0	0	0	1	1	0	1	1	1	1	1	1	0	0	0	1	1	0	1	0	0
321	1	0	1	0	0	0	0	1	0	0	1	1	1	0	0	0	0	0	1	0	1	1	1	1	0	0	0	0	0	0	0	0	1	0	1	1	0	1	0	1	0	0	0	1	1	0	0	0	0
324	1	1	0	0	0	0	0	1	1	0	0	0	1	0	0	0	0	0	1	1	1	0	1	1	1	1	1	1	0	0	1	1	0	1	1	1	1	1	1	1	0	0	0	1	1	0	0	0	0
325	1	1	0	0	0	1	0	1	0	1	1	1	1	0	0	0	0	0	1	1	1	1	1	1	1	1	1	1	0	0	1	1	1	1	1	1	1	1	1	1	0	0	0	1	1	1	0	1	1
326	0	0	0	0	0	0	0	1	0	1	1	1	1	0	0	0	0	0	1	0	1	0	1	1	1	1	0	1	0	0	1	1	1	1	1	1	1	1	0	0	0	0	0	1	0	1	0	0	0
454	1	1	1	1	0	0	0	1	0	1	0	1	1	0	0	0	1	0	1	1	0	0	1	1	0	1	1	1	0	1	1	0	1	0	1	0	1	1	0	0	0	0	0	1	0	1	0	1	1
477	1	0	0	0	0	0	1	1	1	1	1	1	1	1	0	0	0	0	1	0	1	1	0	0	1	1	1	0	0	0	1	1	0	0	1	0	1	1	1	1	0	0	0	1	1	1	1	1	1
478	1	0	0	0	0	1	1	1	1	0	0	1	1	1	0	0	0	0	1	0	1	0	1	0	0	1	1	1	0	0	1	1	0	1	0	0	1	1	1	1	0	0	0	1	1	1	1	0	1
479	1	0	0	0	0	1	1	1	1	0	1	1	1	0	0	0	0	0	1	0	1	0	1	0	0	1	0	1	0	0	0	1	1	1	1	1	0	1	1	1	0	0	0	0	1	1	1	1	0
480	1	0	0	0	0	1	0	1	1	1	1	1	1	1	0	0	0	0	1	0	1	0	1	0	1	1	1	1	0	0	0	1	0	1	1	1	1	1	1	1	0	0	0	1	1	1	0	0	1
481	1	0	0	0	0	0	1	1	1	1	0	1	1	1	0	1	0	0	1	1	1	1	1	0	1	1	1	1	0	0	0	1	0	1	1	1	0	1	1	1	0	0	0	1	1	1	1	1	1
482	1	0	0	0	0	1	1	1	1	1	1	1	1	1	0	0	1	0	1	0	1	1	1	0	1	1	1	1	0	0	1	1	1	0	1	1	1	1	1	1	0	0	1	1	1	1	1	1	1
483	1	0	0	0	0	1	0	1	1	1	1	1	1	0	0	0	0	0	1	0	1	0	1	1	1	1	0	1	0	0	1	1	1	0	1	1	0	1	1	1	0	0	0	1	1	1	1	0	1
484	1	0	0	0	0	1	1	1	1	1	1	1	1	0	0	0	0	0	1	0	1	0	1	1	1	1	1	1	1	1	1	1	1	0	1	1	1	1	1	1	0	0	0	1	1	1	0	1	0
485	1	0	0	0	0	1	0	1	1	0	0	0	0	1	0	0	1	0	1	0	0	0	1	0	0	0	0	1	0	0	0	0	0	0	0	0	1	1	1	0	0	0	0	0	1	0	0	1	1
486	1	0	0	0	0	1	0	1	0	0	1	1	1	0	0	0	0	0	1	0	1	0	1	0	1	0	1	1	0	1	1	1	1	0	1	0	1	1	1	1	0	0	0	1	1	0	1	0	1
487	1	0	0	0	0	1	0	1	0	0	1	1	1	1	0	0	0	0	1	0	1	1	1	0	1	1	0	1	0	1	1	1	1	0	1	0	1	1	1	1	0	0	0	1	1	0	0	1	1
488	1	0	0	0	0	1	0	1	0	0	0	1	0	0	0	0	0	0	1	0	1	0	1	1	0	1	0	1	0	0	0	1	0	0	0	0	0	1	1	1	1	0	0	1	1	0	1	0	0
489	1	0	0	0	0	1	0	1	0	0	1	1	1	0	0	0	0	0	0	0	1	0	1	0	1	1	0	1	0	0	0	1	1	0	0	0	1	1	1	1	0	0	0	1	1	0	1	0	1
490	1	0	0	0	0	1	0	1	0	1	1	1	1	0	0	1	0	0	1	0	1	0	1	0	0	1	0	1	1	0	0	1	1	0	1	0	0	1	1	1	0	0	0	1	1	1	1	0	1
491	1	0	0	0	0	1	0	1	0	1	1	1	1	0	0	0	0	0	1	0	1	0	1	1	1	1	1	1	0	0	1	1	1	0	1	1	0	1	1	1	0	0	0	1	1	1	0	0	0
492	1	0	0	1	0	0	1	1	1	0	0	1	1	1	0	1	0	1	1	0	0	1	1	0	0	1	1	0	0	0	1	1	0	0	1	0	1	1	0	1	0	1	0	1	0	0	1	0	1
493	1	0	0	1	0	1	1	1	0	1	1	1	1	1	0	0	1	0	1	0	1	1	1	0	1	1	1	0	0	0	0	1	0	0	1	1	1	1	1	1	0	1	0	0	0	1	1	1	1
494	1	0	0	1	0	1	0	1	0	1	0	1	1	1	0	0	0	0	1	1	1	1	1	1	1	1	1	0	0	0	1	1	1	0	1	1	1	1	0	1	0	1	0	0	0	0	1	1	1
495	1	0	0	1	0	0	1	1	0	1	1	1	1	1	0	0	1	0	1	0	1	1	1	0	1	1	1	0	0	0	1	1	1	0	1	1	1	1	0	1	0	0	1	0	0	1	0	0	1
496	1	0	0	0	0	1	0	1	1	1	1	1	1	0	0	0	0	0	1	0	0	0	1	0	0	1	1	1	0	0	1	1	1	0	1	0	0	1	0	0	0	1	0	1	1	1	0	1	1
497	1	0	0	1	0	0	0	1	1	1	1	1	1	0	0	0	0	0	1	0	1	0	1	0	1	0	0	1	0	0	1	1	1	0	0	1	0	1	1	0	0	0	0	1	1	1	0	0	1
498	1	0	0	1	0	0	0	1	0	0	0	1	1	1	1	1	1	0	0	0	1	1	1	0	0	1	0	0	0	0	0	1	0	0	1	1	0	0	0	0	0	1	0	0	0	1	0	0	0
499	1	0	1	1	0	1	1	1	0	1	0	1	1	1	0	0	1	0	1	0	1	1	1	0	1	1	1	0	0	0	1	1	1	0	0	1	1	1	0	1	0	1	0	0	1	1	1	1	1
500	1	0	1	1	0	0	1	1	0	1	1	1	1	1	1	1	1	0	1	1	1	1	1	0	1	1	1	1	0	0	0	1	1	0	1	1	1	1	0	1	0	1	0	1	0	1	0	0	1
501	1	0	0	1	0	1	1	1	0	1	0	1	1	1	0	0	0	0	1	1	1	1	1	0	1	1	1	1	0	1	1	0	0	0	1	1	1	1	0	1	0	0	0	0	0	0	0	1	1
502	1	0	1	1	0	0	0	1	0	1	1	1	1	1	0	0	0	0	1	1	0	1	0	0	1	1	1	0	0	1	1	0	0	0	1	1	1	1	0	1	0	0	0	0	0	0	1	1	1
503	1	0	0	1	0	0	1	1	0	1	1	1	1	1	0	0	0	0	1	1	1	0	0	0	1	1	1	0	0	1	1	1	1	0	1	1	0	1	0	1	0	0	0	0	0	1	1	1	0
504	1	0	1	1	0	0	0	1	0	1	1	1	1	1	0	0	0	0	1	1	1	1	1	1	1	1	1	0	0	1	1	1	1	0	1	0	1	1	1	1	0	0	0	1	1	0	0	1	1
505	1	0	0	1	0	1	0	1	0	1	0	1	1	1	0	0	0	0	1	1	1	1	1	0	1	1	1	0	1	1	1	1	1	0	1	1	1	1	1	1	0	0	0	0	1	0	0	1	1
506	1	0	0	1	0	1	0	1	0	1	0	1	1	0	0	0	0	0	1	1	1	0	1	0	1	1	0	1	0	1	1	1	1	0	1	1	0	1	1	1	0	1	0	1	1	1	0	0	0
507	1	0	0	1	0	0	0	1	1	1	1	0	1	1	0	0	0	0	1	1	1	1	1	1	1	1	1	1	0	0	1	1	1	0	1	1	0	1	1	1	0	1	0	1	1	1	1	1	1
508	1	0	0	1	0	1	0	1	1	1	1	1	1	1	0	0	0	0	1	0	1	0	1	0	1	1	1	1	1	0	1	1	1	0	1	1	1	1	1	1	0	0	0	1	1	1	0	0	1
509	1	0	0	0	0	0	0	1	0	0	0	0	0	0	0	1	0	0	0	0	0	0	1	0	0	0	0	0	0	0	0	1	0	0	0	0	1	0	0	0	0	0	0	0	0	0	0	0	0
510	1	0	0	0	0	0	0	1	0	0	0	1	1	0	0	0	1	1	1	0	0	1	1	0	0	0	0	0	0	0	0	0	0	0	1	1	1	1	0	0	0	0	0	0	0	0	0	1	0
511	1	0	1	1	1	0	0	1	0	1	0	1	1	1	0	0	1	0	1	1	1	1	1	0	0	1	1	0	0	0	0	1	0	0	0	1	1	1	0	1	0	1	1	1	0	1	1	1	1
512	1	0	1	1	1	1	0	1	0	1	1	1	1	1	0	0	1	0	1	0	1	0	1	0	1	1	1	0	0	0	1	1	1	0	1	1	1	1	0	1	0	0	1	1	1	1	0	1	0
513	1	0	0	1	0	0	0	1	1	1	1	1	1	1	0	0	1	0	1	1	1	0	1	0	0	1	1	0	0	0	1	1	1	0	1	1	1	1	1	1	0	0	1	1	0	1	0	1	0
514	1	0	0	1	0	1	0	1	0	1	1	1	1	1	0	0	0	0	1	1	1	1	1	0	0	1	1	0	0	0	1	1	1	0	1	1	1	1	1	1	0	0	1	1	1	1	0	1	0
515	1	0	0	0	0	0	0	1	0	0	1	1	1	1	0	0	0	0	1	0	1	0	1	0	1	0	1	0	0	0	1	0	1	0	1	1	1	1	1	1	0	0	1	1	1	1	0	0	0
516	1	0	0	0	0	1	0	1	0	1	1	1	1	1	0	0	0	0	1	0	1	0	1	0	0	1	1	0	0	0	0	1	1	0	1	1	1	1	1	1	0	0	1	1	1	1	0	1	1
517	1	0	0	0	0	0	0	1	0	0	1	1	1	1	0	0	0	0	1	0	1	1	1	0	0	1	1	0	0	0	1	1	1	0	1	1	1	1	1	1	1	0	1	1	1	1	0	1	0
518	1	0	0	0	0	1	0	1	0	1	1	1	1	0	0	0	0	0	1	0	0	1	1	0	0	1	0	0	1	0	0	0	1	0	1	0	1	1	1	1	0	0	1	1	1	1	0	1	0
519	1	0	0	0	0	0	0	1	1	0	1	0	1	1	0	0	0	0	0	0	0	0	1	0	0	1	0	0	0	0	1	0	1	0	1	0	1	1	1	1	0	1	1	1	1	1	0	1	0
520	1	0	0	0	0	0	0	1	0	1	0	1	1	1	0	0	1	0	0	1	0	1	1	0	1	1	1	0	0	0	1	1	0	0	1	1	1	0	0	1	0	1	0	0	0	1	0	1	1
521	1	0	0	0	0	1	0	1	0	1	1	0	1	0	0	0	0	0	1	1	1	0	1	0	1	1	1	0	0	0	1	1	1	0	1	1	1	1	1	1	0	1	1	1	1	1	0	1	1
522	1	0	0	0	0	1	1	1	1	1	0	0	1	1	0	0	0	1	1	1	0	0	1	0	1	0	0	0	0	0	0	1	1	0	1	0	0	1	1	1	0	1	1	1	1	1	0	1	0
523	1	0	0	0	0	1	0	1	0	0	0	0	1	1	0	0	0	0	1	0	1	0	1	0	0	1	1	0	1	0	0	0	1	0	1	0	0	1	1	1	0	1	1	1	1	1	0	1	1
524	1	0	0	0	0	0	0	1	0	0	0	0	1	1	0	1	0	0	1	0	1	1	1	0	1	1	1	0	0	0	1	1	0	0	1	1	1	1	1	1	0	1	1	0	0	0	1	1	1
525	1	0	1	0	0	0	1	1	0	0	1	1	1	1	0	0	0	0	1	0	1	1	1	0	1	1	1	0	0	0	1	1	1	0	1	1	1	1	1	1	0	1	1	1	1	1	0	1	1
526	1	0	0	0	0	0	0	1	0	1	1	0	0	1	0	0	1	0	1	1	0	1	1	0	1	1	1	0	0	0	1	1	1	0	1	1	1	1	1	1	0	1	1	1	1	1	0	1	0
527	1	0	0	0	0	0	1	1	0	0	0	0	1	1	0	0	0	0	1	1	1	1	1	0	0	1	1	0	0	0	0	0	1	0	1	1	1	0	0	1	0	0	1	1	0	1	1	1	0
528	1	0	0	0	0	1	0	1	0	0	1	0	1	0	0	0	0	0	1	0	0	0	1	0	0	0	0	0	0	0	0	0	1	0	0	1	1	0	1	1	0	0	1	1	1	1	0	1	0
529	1	0	0	0	0	1	0	1	1	0	1	0	1	0	0	0	0	0	1	0	1	0	1	0	0	0	1	0	0	0	0	1	1	0	1	0	0	1	1	1	0	1	0	1	1	1	0	1	0
530	1	0	0	0	0	0	1	1	1	0	1	0	1	0	0	0	0	0	1	0	1	0	1	0	1	0	0	0	0	0	1	1	1	1	1	0	0	1	1	1	0	1	0	1	1	0	0	1	0
531	1	0	0	0	0	1	1	1	1	0	1	0	1	0	0	0	0	0	1	1	1	0	1	0	0	0	0	0	0	0	0	1	1	0	1	0	0	1	1	1	0	1	1	1	1	1	0	0	0
532	0	0	0	0	0	0	0	1	0	0	0	0	1	1	1	0	0	1	1	1	1	0	0	0	0	1	0	0	0	0	0	0	0	0	1	0	1	0	0	1	0	0	1	0	0	1	0	1	0
533	1	0	0	0	0	0	1	1	0	0	0	1	1	0	0	0	0	1	1	0	1	1	1	0	1	1	1	0	0	0	1	1	0	0	1	0	1	0	0	0	0	0	1	0	0	0	1	1	1
534	1	0	0	0	0	1	0	1	0	1	1	1	1	1	0	0	0	1	1	1	1	1	1	0	1	1	1	0	0	0	1	1	1	0	1	1	0	1	1	1	0	1	1	1	1	1	1	1	0
535	1	0	0	0	0	1	1	1	0	1	1	0	1	1	0	0	0	0	1	1	1	0	1	0	1	1	1	0	0	0	1	1	1	0	1	1	0	1	1	1	0	1	1	1	1	1	0	1	0
536	1	0	0	0	0	0	0	1	0	0	1	0	1	1	0	0	0	0	1	1	1	0	1	0	0	0	0	0	0	0	0	1	1	0	1	1	0	1	1	1	0	1	1	1	1	0	1	1	0
537	1	0	0	0	0	1	0	1	0	0	1	0	1	0	0	0	0	0	1	0	1	0	1	0	0	1	0	0	0	0	0	1	0	0	1	0	0	1	1	0	0	0	1	1	1	1	1	1	0
538	1	0	0	0	0	1	0	1	1	0	1	0	1	0	0	0	0	0	1	1	1	0	1	0	0	0	0	0	1	0	0	1	1	0	1	0	0	1	1	1	0	1	1	1	1	1	0	1	0
539	1	0	0	0	0	1	1	1	1	1	1	0	1	1	0	0	0	1	1	1	1	0	1	0	0	0	0	0	0	0	0	1	1	0	1	0	0	0	1	1	0	1	0	1	1	1	0	1	0
540	1	0	0	0	0	1	0	1	1	1	0	0	1	1	0	0	0	0	1	0	1	1	1	0	1	1	1	0	1	0	1	1	1	0	1	1	1	1	0	0	0	1	1	1	0	1	0	1	1
541	1	0	1	1	0	1	0	1	0	0	0	1	1	1	0	0	1	1	1	1	1	1	1	0	0	1	1	0	0	0	0	1	0	0	1	1	1	0	1	1	0	1	1	0	0	1	0	1	1
542	1	0	1	0	1	0	0	1	0	0	0	1	1	1	0	0	0	1	1	0	0	1	1	0	0	1	0	0	0	0	0	0	1	0	0	0	1	1	0	0	0	1	0	0	0	0	0	1	1
543	1	0	1	0	0	0	0	1	0	0	0	1	1	1	0	0	1	0	1	0	1	1	1	0	0	1	0	0	0	0	0	1	1	0	1	1	1	1	1	1	0	1	0	0	1	1	0	1	1
544	1	0	0	0	0	0	0	1	0	0	1	1	0	1	0	0	1	0	1	0	1	0	1	0	1	1	0	0	0	0	1	1	1	0	1	1	1	1	1	1	0	1	1	1	1	1	0	0	1
546	1	0	0	0	0	0	0	1	0	1	1	1	1	1	0	0	0	0	1	1	1	0	1	0	1	1	1	0	0	0	1	0	1	0	1	1	0	1	1	1	0	1	1	1	0	1	0	1	0
547	1	0	0	0	0	1	0	1	0	1	0	1	1	1	0	0	0	0	1	0	0	0	1	0	1	1	1	0	0	0	1	1	1	0	1	1	1	1	1	1	0	1	1	1	0	1	0	1	0
548	1	0	0	0	0	0	0	1	0	0	0	0	1	1	0	0	0	0	1	1	1	0	1	0	0	1	1	0	0	0	0	1	1	0	1	1	1	1	1	1	0	1	1	1	0	1	0	1	0
549	1	0	0	0	0	0	0	1	0	1	1	0	1	0	0	0	0	0	1	1	1	1	1	0	1	1	0	1	0	0	1	0	1	0	1	1	1	1	1	1	0	1	1	1	1	1	0	1	0
550	1	0	0	0	0	1	0	1	0	1	1	0	1	0	0	0	0	0	1	0	0	1	1	0	1	1	0	0	0	0	0	0	1	0	1	1	1	1	1	1	0	1	1	1	0	1	0	1	0
551	1	0	0	0	0	0	0	1	0	1	1	0	1	1	0	0	0	0	1	0	1	0	1	0	1	1	0	0	0	1	1	0	1	0	1	1	1	1	1	1	0	1	1	1	1	1	0	1	0
552	1	0	0	0	0	1	1	1	1	0	1	0	1	0	0	0	0	0	0	0	1	1	1	0	1	1	1	0	0	0	1	1	1	0	1	1	1	1	1	1	0	0	0	1	1	1	0	1	0
553	1	0	0	0	0	1	1	1	1	1	1	0	1	0	0	0	0	0	1	0	1	0	1	0	1	1	0	0	0	0	1	0	1	0	1	1	1	1	1	1	0	1	1	1	1	1	0	1	0
554	1	0	0	0	0	0	0	1	1	1	1	0	1	0	0	0	0	0	1	0	0	0	1	0	1	0	0	0	0	0	1	0	1	0	1	1	1	1	1	1	0	1	1	1	1	1	0	1	0
555	1	0	0	0	0	1	1	1	0	1	1	0	0	1	0	0	0	0	1	0	0	0	1	0	0	1	0	0	0	0	0	0	1	0	1	1	1	1	1	1	0	1	1	1	1	1	0	0	0
556	1	0	0	0	0	0	0	1	0	0	1	0	1	0	0	0	0	0	1	0	0	0	1	0	0	1	0	0	0	0	0	0	1	0	1	1	1	1	1	1	0	0	0	1	1	1	0	1	0
557	1	0	0	0	0	0	1	1	1	0	0	0	1	1	0	0	0	0	1	0	0	0	1	0	0	0	0	0	0	0	0	1	1	0	1	0	1	1	1	1	0	1	0	1	1	1	0	1	0
558	1	0	0	0	0	1	0	1	1	0	1	0	0	1	0	0	0	0	1	0	0	0	1	0	0	0	0	0	0	0	0	1	1	0	1	0	0	1	1	1	0	1	0	1	1	1	0	0	0
559	1	0	0	0	0	1	0	1	1	0	1	0	0	1	0	0	0	0	1	0	0	0	1	0	0	0	0	0	0	0	0	1	0	0	1	0	1	1	1	1	0	1	0	1	1	1	0	1	0
560	1	0	0	0	0	1	0	1	0	0	1	0	0	0	0	0	0	0	1	0	0	0	1	0	0	0	0	0	0	0	1	0	1	0	0	1	1	1	1	1	0	0	0	1	1	1	0	1	0
561	1	0	0	0	0	0	0	1	1	0	1	0	0	0	0	0	0	0	1	0	1	0	1	0	0	0	0	0	0	0	0	1	0	0	1	1	0	1	1	1	0	0	0	1	1	1	0	0	0
562	1	0	0	0	0	1	0	1	1	0	1	0	1	0	0	0	0	0	0	1	1	0	1	0	0	1	0	0	0	0	1	1	1	0	1	0	0	1	1	1	0	0	0	1	1	1	0	0	0
563	1	0	0	0	0	1	0	1	1	1	1	0	1	0	0	0	0	1	1	1	1	0	1	0	0	0	0	0	1	0	0	1	1	0	1	1	0	1	1	1	0	0	0	1	1	0	0	0	0
564	1	0	0	0	0	1	1	1	1	0	1	0	1	0	0	0	0	0	0	1	1	0	1	0	1	1	1	0	0	0	1	1	1	0	1	0	1	1	1	1	0	1	0	1	1	1	0	1	0
565	1	0	0	0	0	1	1	1	1	0	0	0	1	0	1	0	0	0	1	0	0	0	1	1	0	0	0	0	0	1	0	1	0	1	1	0	1	0	1	1	0	0	0	0	1	0	1	1	0
566	1	0	0	0	0	1	1	1	1	0	0	0	1	0	0	0	0	0	1	0	0	0	1	0	0	0	0	0	0	0	0	1	1	0	0	1	1	0	1	0	0	1	1	0	1	1	0	1	0
567	1	0	0	0	0	0	0	1	0	0	0	1	1	1	0	0	0	0	1	0	0	0	0	0	0	1	0	0	0	0	0	0	0	0	1	0	1	0	0	0	0	0	1	0	0	1	0	1	0
568	1	0	0	0	0	1	0	1	0	0	1	0	1	1	0	0	0	0	1	1	1	1	1	0	0	1	1	1	1	0	0	1	1	0	1	1	1	1	1	1	0	1	1	1	1	0	1	1	0
569	1	0	0	0	0	0	0	1	0	1	1	1	1	0	0	0	0	0	1	1	1	1	1	0	1	1	0	0	0	0	1	1	1	0	1	0	1	1	1	1	0	0	0	1	1	1	0	0	0
570	1	0	0	0	0	0	1	1	1	0	1	1	1	0	0	0	0	0	1	1	1	1	0	0	1	1	1	0	0	0	1	1	1	0	1	0	1	1	0	1	0	0	0	1	1	0	0	0	0
571	1	0	0	0	0	1	1	1	1	0	0	1	1	0	0	0	0	0	1	1	1	0	0	0	0	1	1	0	0	0	1	0	0	0	1	1	0	1	1	1	0	0	0	1	1	1	0	1	0
572	0	0	0	0	0	1	0	1	0	1	0	0	1	1	0	0	0	0	1	1	1	1	1	0	1	1	1	1	0	1	0	0	1	0	1	1	0	1	1	1	0	0	0	1	1	0	1	1	0
573	1	0	0	0	0	0	0	1	0	1	1	1	1	0	0	0	0	0	1	1	1	0	1	0	1	1	1	1	0	0	1	1	1	0	1	0	1	1	1	1	0	0	0	0	0	1	0	1	0
574	1	0	0	0	0	0	0	1	1	0	0	1	1	1	0	0	0	0	0	0	1	1	0	0	1	1	1	1	0	0	1	0	1	0	1	1	1	0	1	1	0	0	0	1	0	1	0	1	1
575	1	0	0	0	0	1	0	1	1	0	1	0	1	0	0	0	0	0	1	1	1	0	1	0	1	1	0	0	0	0	1	1	1	0	1	1	1	1	1	1	0	0	0	1	1	1	0	1	0
576	1	0	0	0	0	1	1	1	1	0	1	0	1	0	0	0	0	0	1	0	1	0	1	0	1	0	1	1	0	0	0	1	1	0	1	1	1	1	0	1	0	0	1	1	1	1	0	1	0
577	1	0	0	0	0	1	0	1	1	0	0	1	1	0	0	0	0	0	1	0	1	0	1	1	1	1	0	1	0	0	0	1	1	0	1	0	0	0	1	1	1	0	0	1	1	0	1	1	1
578	1	0	0	0	1	1	1	1	0	0	0	0	1	1	0	0	0	0	1	0	0	0	1	1	0	0	1	1	0	0	0	1	0	1	1	0	1	0	1	1	0	0	0	1	1	0	0	0	1
579	1	0	0	0	0	1	0	1	0	0	0	1	1	1	0	0	0	0	1	0	1	0	1	0	0	0	1	1	0	0	0	1	0	0	1	0	1	0	1	1	1	0	0	0	1	1	0	0	1
580	1	0	0	0	0	1	0	1	1	0	0	0	1	1	0	0	0	0	1	1	1	0	1	0	0	1	1	1	0	0	0	0	1	0	1	1	1	1	1	1	0	0	0	0	1	1	1	0	1
581	1	0	0	0	1	0	0	1	1	0	0	0	1	1	0	0	0	0	1	0	0	0	1	1	0	1	1	1	0	0	0	0	1	0	1	0	1	1	1	1	0	0	0	0	1	0	0	0	1
582	1	0	0	0	0	1	0	1	0	0	0	0	0	0	0	0	0	0	1	1	1	0	1	0	0	0	1	1	0	0	0	1	1	0	1	1	0	1	1	1	0	0	0	1	1	0	1	0	1
583	1	0	0	0	0	1	0	1	1	0	0	1	1	0	0	0	0	0	1	0	1	0	1	0	0	1	0	0	0	0	0	0	1	1	1	0	0	0	1	1	0	0	0	0	1	1	0	0	1
584	1	0	0	0	0	1	0	1	1	1	0	1	1	0	0	0	0	0	0	1	1	0	1	0	0	0	1	1	0	0	0	1	1	1	1	1	0	0	1	1	0	0	0	1	0	1	0	0	1
585	1	0	0	0	0	1	0	1	1	0	0	0	1	0	0	0	0	0	0	0	0	0	1	0	0	1	0	1	0	0	0	1	0	1	1	1	0	0	1	1	0	0	0	1	1	0	0	0	0
586	1	0	0	0	0	1	0	1	0	0	1	0	1	0	0	0	0	0	1	0	1	0	1	0	0	1	1	1	0	0	0	1	1	0	1	1	1	1	1	1	1	0	0	1	1	0	1	1	1
587	1	0	0	0	0	1	0	1	0	0	1	1	1	0	0	0	0	0	1	0	1	0	1	0	0	1	1	1	0	0	0	1	0	0	1	0	0	0	1	1	0	0	0	1	1	0	0	0	1
588	1	0	0	0	0	1	0	1	1	0	0	0	1	0	0	0	0	0	1	0	1	1	1	0	0	1	0	1	0	0	0	0	1	1	1	1	0	0	1	1	0	0	0	0	1	1	0	0	1
589	1	0	0	0	1	0	0	1	1	0	0	1	1	0	0	0	0	0	1	0	0	0	1	1	0	1	0	1	0	0	0	1	1	1	1	1	0	0	1	0	0	0	0	1	1	0	0	0	1
590	1	0	0	0	0	0	0	1	0	0	0	0	1	1	0	0	0	0	1	0	0	0	0	0	0	1	1	1	0	0	0	1	0	1	1	0	1	0	1	0	0	0	0	1	0	1	0	0	1
591	1	0	0	0	0	0	0	1	0	0	0	0	1	0	0	0	0	0	1	0	0	0	0	0	0	1	1	0	0	0	0	0	0	0	1	0	0	0	0	0	0	0	0	0	0	0	0	0	1
592	0	0	0	0	0	0	0	1	0	0	0	1	1	0	0	0	0	0	1	0	1	1	0	0	0	1	1	0	0	0	0	0	1	1	1	1	1	1	1	1	0	0	0	0	1	1	0	0	1
593	1	0	0	0	0	1	0	1	0	0	0	0	1	0	0	0	0	0	1	0	1	0	0	0	0	1	1	0	0	0	0	1	0	1	1	0	1	0	1	0	0	0	0	0	0	1	0	0	1
594	1	0	0	0	0	1	0	1	1	0	0	1	1	1	0	0	0	0	1	0	1	0	0	0	0	1	0	0	0	0	0	0	1	0	1	0	1	0	1	0	0	1	0	0	0	1	0	0	1
595	1	1	0	0	0	0	0	1	1	0	0	1	1	1	0	0	0	0	1	0	1	0	0	0	0	1	1	0	0	0	0	1	1	1	1	0	1	0	1	1	0	0	0	0	0	1	1	0	1
596	0	0	0	0	0	1	0	1	1	0	1	0	1	1	0	0	0	0	0	0	1	0	0	0	0	1	1	0	0	0	0	1	0	0	1	0	1	1	1	1	0	0	0	0	0	1	1	0	1
597	1	0	0	0	0	0	0	1	0	0	0	0	1	1	0	0	0	0	1	0	1	0	0	0	0	1	1	0	0	0	0	1	0	0	1	0	0	0	0	0	0	0	0	0	0	0	0	0	1
598	1	0	0	0	0	0	0	1	0	0	1	0	1	1	0	1	0	0	1	0	0	0	0	0	0	1	0	0	0	0	0	1	0	0	0	0	0	0	1	0	0	0	0	0	0	0	0	0	1
599	1	0	0	0	0	1	1	1	0	0	0	1	1	1	1	0	0	0	1	0	1	0	1	0	0	1	0	0	0	0	0	1	1	0	1	0	0	1	1	1	0	0	0	0	0	0	0	0	1
600	1	0	0	0	0	0	1	1	0	0	0	1	1	1	1	0	0	0	1	0	1	0	0	0	0	1	1	0	0	0	0	0	0	0	1	1	1	1	0	1	0	0	0	0	0	0	0	0	1
601	1	0	0	0	0	0	0	1	0	0	0	1	1	1	0	0	0	0	1	1	1	0	0	0	1	1	0	0	0	0	0	1	0	1	1	0	0	1	1	1	0	0	0	1	0	0	0	0	1
602	1	1	0	0	1	0	0	1	0	0	0	1	1	0	0	0	0	0	0	0	1	0	0	0	0	1	0	0	0	0	0	1	1	1	1	1	1	1	1	0	0	0	0	0	0	0	0	0	1
603	1	0	0	0	0	0	0	1	0	0	0	1	1	1	0	0	0	0	1	0	1	0	0	0	1	1	1	1	0	0	1	1	1	1	1	1	0	1	1	1	0	0	0	0	0	0	1	0	1
604	1	0	0	0	0	0	1	1	0	0	0	0	1	0	1	0	0	0	1	0	1	0	0	0	0	1	0	0	0	0	0	0	1	1	1	0	0	0	1	0	0	0	0	0	0	0	0	0	1
605	1	1	0	0	0	0	1	1	0	0	0	0	1	1	0	0	0	0	1	0	1	1	1	0	0	1	1	0	0	0	0	1	1	1	1	1	0	1	0	1	0	0	0	1	0	0	0	0	1
606	1	0	0	0	0	0	0	1	1	0	0	0	1	0	0	0	0	0	1	0	1	1	0	0	0	1	1	1	0	0	0	1	1	0	1	0	0	1	1	0	0	0	0	0	0	0	0	0	1
607	1	0	0	0	0	0	0	1	0	0	0	1	1	1	1	0	0	0	1	0	1	1	0	0	0	1	1	0	0	0	0	0	0	0	1	0	1	1	0	1	0	0	0	0	0	0	0	0	1
608	1	1	0	0	0	0	1	1	0	0	0	1	1	1	0	0	0	0	1	0	1	0	0	0	0	1	1	0	0	0	0	1	1	0	1	0	1	1	0	0	0	0	0	1	0	0	0	0	1
609	1	0	0	0	0	0	0	1	0	0	0	1	1	1	1	0	0	0	1	0	1	0	0	0	0	1	1	0	0	0	0	1	0	1	1	0	0	1	0	0	0	0	0	0	0	0	0	0	1
610	1	0	0	0	0	0	0	1	0	0	0	0	1	1	0	0	0	0	1	0	1	1	1	0	0	1	1	0	0	0	0	1	1	1	1	0	1	0	0	0	0	0	1	1	0	0	0	0	0
611	1	0	0	0	0	0	0	1	0	0	0	0	1	0	0	0	0	0	1	0	1	0	1	0	0	1	1	1	0	0	0	0	1	0	1	0	0	0	1	0	0	0	0	1	1	0	1	0	1
612	1	0	0	0	0	0	1	1	1	0	0	0	1	0	0	0	0	0	1	0	1	0	1	0	0	1	0	0	0	0	0	0	0	0	1	0	0	0	1	1	0	0	0	1	1	1	1	0	1
613	1	0	0	0	0	0	0	1	1	0	0	0	1	0	0	0	0	0	1	1	1	0	1	0	0	1	0	1	0	0	0	1	0	0	0	0	0	0	1	1	0	1	0	0	1	1	0	0	1
614	1	0	0	0	0	0	1	1	1	0	0	0	1	1	0	0	0	0	0	0	0	1	0	0	0	1	1	1	0	0	0	0	1	1	1	0	0	0	1	0	0	0	0	0	0	1	0	0	1
615	1	0	0	0	0	0	0	1	1	0	0	0	1	0	0	0	0	0	1	0	1	0	1	0	0	1	0	1	0	0	0	1	1	0	1	0	0	1	1	1	0	1	0	1	1	1	0	0	1
616	1	0	0	0	0	0	1	1	1	0	0	0	1	0	0	0	0	0	0	0	1	0	1	0	0	0	0	0	0	0	0	0	0	0	1	0	1	0	1	0	0	0	0	0	1	1	0	0	1
617	1	0	0	0	0	0	1	1	1	1	0	0	1	0	0	0	0	0	1	0	1	0	0	0	0	1	1	1	0	0	0	0	0	1	1	0	0	0	1	1	0	0	0	1	0	0	1	0	1
618	1	0	0	0	0	0	0	1	0	1	0	0	1	0	0	1	0	0	0	0	1	0	0	0	1	1	1	1	0	0	0	1	1	0	1	1	1	0	1	1	0	0	0	0	1	1	0	0	1
619	1	0	0	0	0	0	1	1	1	0	0	0	1	0	0	0	0	0	0	1	1	0	1	0	0	1	1	1	0	0	0	0	1	1	1	0	0	0	1	1	0	0	0	0	1	1	0	0	1
620	1	0	0	0	0	0	0	1	0	0	0	0	1	0	0	0	0	0	1	1	1	0	0	0	0	0	1	0	0	0	0	0	0	0	1	0	0	1	0	1	0	0	0	0	0	0	0	0	1
621	1	0	0	0	0	0	1	1	1	0	0	0	1	0	0	0	0	0	1	0	1	0	0	0	0	1	1	0	0	0	1	0	1	1	1	1	0	0	1	1	0	0	0	0	0	0	0	0	1
622	1	0	0	0	1	0	1	1	1	0	0	0	1	1	0	1	0	0	1	0	1	1	1	0	0	1	1	1	0	0	1	0	1	1	1	0	0	1	1	1	0	1	0	0	0	0	0	0	1
623	1	0	0	0	0	0	0	1	1	0	0	0	1	0	0	0	0	0	1	0	1	1	1	0	0	0	0	1	0	0	0	0	1	1	1	1	0	0	1	1	0	0	0	0	1	1	0	0	1
624	1	0	0	0	0	0	0	1	1	0	0	0	1	0	0	0	0	0	1	0	0	0	1	0	0	0	1	1	0	0	0	1	1	1	1	0	0	0	1	1	0	1	0	1	1	1	1	0	1
625	0	0	0	0	0	0	1	1	1	0	1	0	1	1	0	1	0	0	1	0	1	0	1	0	1	1	1	0	0	0	1	1	0	1	1	0	1	1	1	1	0	1	0	0	0	0	0	0	1
626	1	0	0	0	0	0	1	1	1	0	0	0	1	1	0	0	0	0	1	0	1	1	0	0	1	1	1	0	0	0	0	1	0	0	1	0	0	1	1	1	0	1	0	0	0	0	0	0	1
627	0	0	0	0	0	0	0	1	1	0	0	1	1	0	0	0	0	0	1	1	1	1	1	0	1	1	0	0	0	0	0	1	0	1	1	0	0	0	1	1	0	0	0	0	0	0	0	0	1
628	1	0	0	0	0	0	1	1	1	1	0	0	1	0	0	0	0	0	1	0	1	0	1	0	0	0	0	1	0	0	0	0	1	1	1	0	0	1	1	1	0	1	0	1	1	1	0	0	1
629	1	0	0	0	0	0	1	1	1	1	0	0	1	0	0	0	0	0	1	0	0	0	1	0	0	1	0	1	0	0	0	0	1	1	1	0	0	0	1	1	0	1	0	1	1	1	0	0	1
630	1	0	0	0	0	0	1	1	1	0	0	0	1	0	0	0	0	0	0	0	0	0	1	0	0	1	1	1	0	0	0	1	1	1	1	0	0	0	1	1	0	0	0	1	1	1	0	0	0
631	1	0	0	0	0	0	1	1	1	0	0	0	1	0	0	0	0	0	0	1	1	0	1	0	0	0	0	1	0	0	0	1	1	0	1	0	0	0	1	1	0	0	0	1	1	1	0	0	1
632	1	0	0	0	0	0	1	1	1	0	0	0	1	0	0	0	0	0	1	0	1	0	1	0	0	0	0	1	0	0	0	1	1	0	0	0	0	0	1	1	0	1	0	1	1	1	0	0	0
633	1	0	0	0	0	0	0	1	1	0	0	0	1	0	0	0	0	0	1	0	0	0	1	0	0	0	0	1	0	0	0	1	1	0	0	0	1	0	1	1	0	0	0	1	1	1	0	0	1
634	1	0	0	0	0	1	1	1	1	0	0	0	1	0	0	0	0	0	1	0	1	0	1	0	0	0	0	1	0	0	0	1	1	0	1	0	0	0	1	1	0	1	0	1	1	0	0	0	1
635	1	0	0	0	0	1	0	1	1	0	0	0	1	0	0	0	0	0	1	0	0	0	1	0	0	0	0	1	0	0	0	1	1	1	1	0	0	1	1	0	0	1	0	1	1	0	0	0	1
636	1	0	0	0	0	1	0	1	1	1	0	0	1	0	0	0	0	0	1	0	1	1	1	1	0	1	1	1	1	0	1	1	1	1	1	0	0	1	1	1	0	1	0	0	1	0	0	0	1
637	1	0	0	0	0	0	0	1	1	0	0	0	1	1	0	0	0	0	1	0	1	1	1	0	0	1	1	1	0	0	0	0	0	1	1	0	1	1	1	1	0	1	0	1	1	0	0	0	1
638	1	0	0	0	0	0	1	1	1	0	0	0	1	0	0	0	0	0	0	0	1	1	1	0	0	1	1	1	0	0	1	1	1	0	1	0	1	0	1	0	0	1	0	0	1	0	0	0	1
639	1	0	0	0	0	0	0	1	0	0	0	0	1	1	0	0	0	0	1	0	1	0	0	0	0	1	1	0	0	0	1	0	1	0	1	0	1	0	1	1	0	1	0	0	0	1	0	0	1
640	1	0	0	0	0	0	0	1	1	0	0	0	1	1	0	1	0	0	0	0	1	0	0	1	0	1	1	0	0	0	1	1	1	1	1	0	1	0	1	1	0	0	0	0	0	0	1	0	1
641	1	0	0	0	1	0	0	1	1	0	0	0	1	1	0	0	0	0	1	0	1	1	1	1	0	1	1	0	0	0	1	0	1	1	1	0	0	0	0	1	0	1	0	1	1	0	0	0	1
642	1	0	0	0	0	0	1	1	1	1	0	0	1	0	0	0	0	0	1	0	1	1	1	0	0	1	0	1	0	0	0	1	1	1	1	0	0	1	1	1	0	1	0	1	0	1	0	0	1
643	1	0	0	0	0	0	0	1	0	0	0	0	1	0	0	0	0	0	1	0	1	1	1	0	0	1	0	1	0	0	0	0	1	1	1	0	1	0	1	1	0	0	0	1	1	1	0	0	1
644	1	0	0	0	1	1	0	1	1	0	0	0	1	1	0	0	0	0	1	0	0	1	1	0	0	1	1	1	0	1	1	0	0	1	1	0	1	0	1	1	0	1	0	1	1	1	0	0	1
645	1	0	0	0	1	0	1	1	1	0	0	0	1	1	0	0	0	0	0	0	0	1	1	0	0	1	1	1	0	0	0	1	1	1	1	1	0	0	1	1	0	1	0	1	1	1	0	0	1
646	1	0	0	0	0	0	1	1	1	0	0	0	1	0	0	0	0	0	1	0	1	1	1	0	0	1	0	1	0	0	0	1	1	1	1	0	1	0	1	1	0	1	0	0	1	1	0	0	1
647	1	0	0	0	0	0	0	1	1	0	0	0	1	0	0	0	0	0	0	1	1	0	0	0	0	1	1	0	0	0	0	1	0	0	0	0	0	1	1	0	0	0	0	0	1	1	0	0	1
648	1	0	0	0	0	0	1	1	1	0	0	0	1	1	0	0	0	0	1	1	1	1	0	0	0	0	0	0	0	0	1	0	1	1	0	0	0	0	1	1	0	0	0	0	0	1	0	0	1
649	1	0	0	0	1	0	1	1	1	0	0	0	1	0	0	0	0	0	1	0	0	0	0	0	0	1	1	1	0	0	1	0	1	1	1	0	0	0	1	1	0	0	0	0	0	1	0	0	1
[truncated: 215 more columns]
