# Supplementary material for: Diatom Cooccurrence Shows Less Segregation than Predicted from Niche Modeling
Source: PLoS One. 2016 Apr 29;11(4):e0154581. doi: 10.1371/journal.pone.0154581 (PMC4851409; doi:10.1371/journal.pone.0154581)
Supplement: S2 Table — The dataset is described in the material and methods section, row names correspond to those of the diatom assemblage dataset. (CSV) [file pone.0154581.s002.csv]

	ALT_m	Dist	TEMP	PH	Cond20	DissolvedOxygen	SuspMatters	NH4	NO2	NO3	TotalInorganicN	PO4	Ca	HCO3mg.l	Alkmeq	Slope
11	115	66	17.4	7	80	8.4	10	0.25	0.06	4.5	1.23	0.21	5.3	27.9	0.46	3
12	180	50	16.1	7.1	74	9.4	18.5	0.26	0.02	3.75	1.06	0.29	4.1	26.3	0.43	24
15	170	136	13.5	6.8	52	9.6	3	0.06	0	2.75	0.66	0.03	4.7	20.2	0.33	9
73	20	68	18.1	7.9	640	10.6	4	0.06	0.09	19.2	4.41	0.05	104	366	6	2
78	90	52	18.9	8	408	7.7	36.7	0.09	0.05	13.67	3.17	0.1	64	227.3	3.73	0.5
276	58	148	23	7.7	195	8.9	4	0.06	0.07	5	1.2	0.12	28	100	1.64	5
280	20	247	23.6	7.4	164	8	2	0.07	0.04	4.95	1.18	0.05	28	80	1.31	1
285	5	13	14.9	6.6	105	8.8	2.7	0.22	0.1	3.35	0.96	0.1	6.9	23.6	0.39	0
290	10	162	21	7.6	395	6.6	464	0.08	0.03	12.6	2.92	0.15	67	230	3.77	1.5
291	10	100	24.5	7.3	319	6.8	4	0.11	0.07	12.6	2.95	0.11	68	223	3.66	2
292	20	160	24.2	7.9	348	8.4	4.5	0.05	0.03	7.15	1.66	0.18	62	210	3.44	3
293	70	100	21.5	6.9	336	8	6.5	0.06	0.04	11.15	2.58	0.05	67	210	3.44	3
294	20	341	24.9	7.5	197	8.5	4	0.05	0.07	8.45	1.97	0.06	36	85	1.39	1
295	20	84	22.8	7.7	480	8.1	18.5	0.12	0.06	7.03	1.69	0.08	72.1	251	4.11	1.5
297	45	318	23.5	8.5	233	7.2	5	0.35	0.09	1.85	0.72	0.1	34	108	1.77	1
299	90	84	20.1	7.9	298	7.4	29.7	0.18	0.07	11.17	2.68	0.23	50	141	2.31	1
301	55	130	20.5	7.8	226	7.9	63	0.07	0.05	6.8	1.61	0.4	36	104	1.7	2
319	37	100	17.5	7.9	334	8	9	0.07	0.02	3.5	0.85	0.08	59	179.5	2.94	10
320	400	45	15	8	252	8.6	2.5	0.05	0.02	0.8	0.22	0.03	38	142	2.33	40
321	47	137	22.1	7.8	252	7.5	6	0.06	0.11	6.45	1.53	0.2	48	145.5	2.39	2
324	5	217	19.9	7.7	271	7.4	19.4	0.16	0.09	7.47	1.84	0.18	42.3	131.7	2.16	0.5
325	5	202	19.7	7.2	298	7.2	16	0.17	0.37	13.45	3.28	0.4	39.1	106	1.74	0.5
326	15	175	23.8	7.5	293	7.6	11	0.06	0.05	15.25	3.5	0.2	43.4	124.5	2.04	0.5
454	98	75	18	6.9	126	8.6	11.5	0.28	0.32	4.75	1.38	0.29	7	35.9	0.59	3
477	155	1	21.1	7.3	220	8.1	9	0.14	0.08	6.25	1.54	0.29	14.5	70.5	1.16	1.9
478	8	56	20.7	8.6	376	13.6	22.9	0.07	0.19	9	2.15	0.05	34	116.5	1.91	0.1
479	8	69	23.1	8.5	423	11.8	36.7	0.1	0.07	2.43	0.65	0.12	27.7	136.7	2.24	0.01
480	6	67	20.4	8.1	450	8.7	8.4	0.14	0.1	10	2.4	0.1	51	157.5	2.58	0.04
481	35	25	18.6	7.6	440	6.9	16.1	0.44	0.18	6.25	1.81	1.36	28	101	1.66	0.06
482	90	1	21.3	7.6	320	7.9	10.3	0.13	0.05	3.67	0.94	1.11	27	95.7	1.57	0.06
483	60	29	21.3	8.3	430	9.7	10.7	0.13	0.1	13.5	3.18	0.17	65.3	180	2.95	1
484	31	79	19.9	8	566	7	16.3	0.12	0.13	17.9	4.18	0.49	89.1	218.6	3.58	0.07
485	84	1	14.3	7.7	625	9.5	3.1	0.11	0.18	38.75	8.89	0.11	111	312	5.11	0.17
486	51	19	18.7	8.2	578	9.7	2.5	0.05	0.14	39	8.9	0.24	101.3	283.7	4.65	0.08
487	8	67	19.6	7.9	539	7.7	7.6	0.36	0.84	33	7.99	0.8	87.5	249	4.08	1
488	86	49	20.9	7.7	480	7.8	5.5	0.1	0.05	36.5	8.34	0.05	98.5	275	4.51	0.31
489	73	98	21.5	7.8	500	7.2	8	0.12	0.07	31	7.12	0.11	94.5	285	4.67	1
490	60	130	22.6	8	560	10	5.5	0.13	0.37	32.5	7.55	0.22	95	275	4.51	1
491	48	120	22.5	8	640	8.7	6	0.11	0.24	32.5	7.5	0.23	97.9	283	4.64	0.01
492	672	4	16.7	6.6	52	8.3	3.5	0.02	0.03	3.55	0.83	0.03	3.6	17.5	0.29	0.91
493	410	32	20.5	7.1	83	9.1	2	0.02	0.02	2.9	0.68	0.49	8	29	0.48	4
494	302	76.66	20.7	7.3	103	8.8	5	0.13	0.02	2.5	0.67	0.19	7.5	31.8	0.52	0.7
495	210	110.47	24.2	8	102	8.2	5	0.25	0.02	2	0.65	0.29	7.6	34.2	0.56	2.3
496	73	192	23.6	8	294	10.4	8.5	0.06	0.02	5.5	1.3	0.06	34.1	156.2	2.56	0.2
497	37	260	23.7	8.2	330	10	9	0.1	0.06	8.75	2.07	0.06	60	190	3.11	0
498	800	5	17.1	6.3	23	9.4	1.3	0.02	0.02	1.7	0.41	0.09	1.1	7	0.11	1.42
499	260	72	19	6.2	55	9.4	5	0.03	0.06	5.3	1.24	0.09	3.9	16	0.26	5
500	219	93	21.2	6.5	83	8	7.5	0.47	0.16	5.7	1.7	0.45	6.1	27.5	0.45	7
501	161	130	24.3	7.6	104	9.1	8.4	0.08	0.15	7.15	1.72	0.45	8.1	36	0.59	1.12
502	161	142	25.7	7.7	210	8.5	9.3	0.18	0.15	6.45	1.64	0.63	11.9	60.5	0.99	0
503	136	160	23.1	7.2	220	6.9	11.5	0.14	0.09	8.75	2.11	0.69	12	58	0.95	0.4
504	70	222	24	7.2	240	6.8	7.5	0.1	0.05	6.75	1.62	0.39	16	70	1.15	0.6
505	48	254	17.2	7.2	150	8.5	17	0.1	0.07	8.5	2.02	0.17	4.4	17	0.28	1
506	44	257	23.5	7.4	300	7.6	5	0.12	0.05	11	2.59	0.28	38.5	130	2.13	0.4
507	53	283	24.2	8.1	360	8.8	7.5	0.13	0.06	14.5	3.39	0.25	51	160	2.62	0
508	28	332	21.5	8.3	360	11	12.3	0.1	0.07	11.33	2.66	0.07	50	156.7	2.57	0.1
509	1130	5	13.6	5.9	19	8.5	5	0.04	0.01	1	0.26	0.02	1.7	9	0.15	0.89
510	908	34	16.8	7.4	35	9.1	5	0.05	0.02	1.1	0.29	0.03	3	13.5	0.22	1.2
511	480	119.32	19	7.1	61	9.7	8.9	0.17	0.02	1.85	0.56	0.08	4.8	22.5	0.37	2.2
512	360	197	21.3	8.2	106	9.3	5.7	0.24	0.05	2.6	0.79	0.1	8.9	44	0.72	2.6
513	321	227	20.6	7.3	175	7.4	18.3	0.07	0.04	3.6	0.88	0.17	15.6	81	1.33	8
514	280	259	19.7	7.8	210	9.7	15.3	0.76	0.29	5.55	1.93	0.49	19.6	96	1.57	1.1
515	278	270	20.3	7.9	238	9.8	13.3	0.56	0.41	6.9	2.11	0.47	22.9	106.5	1.75	0.01
516	255	289	21.1	7.9	214	8.5	20.2	0.11	0.15	5.7	1.41	0.32	20.5	93	1.52	0.6
517	230	337	19.3	7.6	226	8	11.2	0.17	0.12	6.5	1.64	0.31	23.8	99.7	1.63	0.02
518	190	374	18.9	7.8	257	8.6	15.4	0.12	0.06	6	1.47	0.23	25.4	102.7	1.68	0.5
519	172	418	19.7	8.6	258	9.5	30.3	0.07	0.05	4.6	1.11	0.2	24.7	105	1.72	1
520	458	24	18.1	7.5	100	10	2.5	0.25	0.02	2.1	0.68	0.65	5.4	29.1	0.48	0.25
521	220	74	22.2	7.9	172	9.1	11.1	0.08	0.03	5.05	1.21	0.1	27.4	82.5	1.35	2
522	65	75	17.8	7.8	430	8.4	12.8	0.05	0.09	11.65	2.7	0.15	72	201	3.3	0.4
523	92	17	16.9	8.2	562	10.6	9.7	0.84	0.41	23.73	6.14	0.15	95.7	250.3	4.1	0.02
524	584	3	20	8	110	8.7	11.4	0.09	0.04	10.4	2.43	0.17	11.2	45	0.74	1.3
525	347	30.62	23.9	7.6	146	8.6	5	0.06	0.03	2.1	0.53	0.18	11.8	46	0.75	8.9
526	235	60.71	19.5	7.7	133	8.9	5	0.1	0.05	3.3	0.84	0.07	11.6	44	0.72	1.2
527	190	72.07	21.9	7.6	213	9.4	6	2.29	0.47	6.93	3.49	0.86	18	66.7	1.09	1.1
528	150	139.63	25.7	8.5	358	12	19.5	0.11	0.02	1.75	0.49	0.29	34.3	113.5	1.86	1.3
529	111	202	20	8	438	10.7	23.2	0.04	0.08	15	3.44	0.05	76	208.5	3.42	0.2
530	70	286	20	8.4	428	11.2	34.1	0.06	0.08	21	4.81	0.05	78	198.7	3.26	0.2
531	40	358	21.9	8.3	373	8.6	16.8	0.18	0.15	10.75	2.62	0.06	61	156	2.56	0.2
532	375	33	20.6	8.1	650	9.2	4	8	4	14.2	10.65	4.3	47	182.3	2.99	0
533	375	2.5	16.2	7.3	166	9.6	5	0.04	0.02	24	5.46	0.07	14	46.4	0.76	0.71
534	198	49	21.3	7.2	208	8.7	11	0.1	0.05	13	3.03	0.15	20.8	79.9	1.31	0.3
535	147	64	24.5	7.8	296	8.9	6.5	0.06	0.04	13.5	3.1	0.18	36.3	131.3	2.15	0.1
536	139	66	23.3	7.6	463	9.4	3.5	0.06	0.2	23	5.3	0.2	77.2	219	3.59	0.2
537	76	135	22.9	8.1	502	9	18	0.05	0.03	24.5	5.58	0.15	91.3	247.4	4.05	0.1
538	57	167	19.6	8.5	538	8.9	17.2	0.02	0.04	25.5	5.79	0.13	100.5	266	4.36	1
539	37	205	20.2	8.3	510	10.1	20.1	0.03	0.04	18.17	4.14	0.11	90.7	244.3	4.01	0.2
540	390	35	21.2	7.6	145	9.4	11	0.28	0.05	4.35	1.21	0.73	10.6	45.4	0.74	2
541	477	39	18.7	7.5	75	9.9	2.8	0.28	0.03	3.25	0.96	0.15	5.2	21.4	0.35	1.41
542	1230	3.537921	16.8	7.8	31	8.8	5	0.04	0.04	1	0.27	0.02	3.4	18	0.3	0.94
543	770	47.050074	18.4	7.1	70	8.6	7.8	0.09	0.02	1.4	0.39	0.07	5.8	39	0.64	0.48
544	590	85.836523	22	8.6	212	9.3	11.8	0.17	0.07	5.25	1.33	0.27	18.2	93.5	1.53	0.08
546	360	191.106625	23.9	7.6	243	8.3	9.2	0.38	0.25	8.7	2.33	0.83	16.6	69.5	1.14	1.4
547	327	215.8	26.2	8.3	245	9	8.8	0.4	0.2	5.65	1.65	0.7	17.7	74.5	1.22	1.1
548	275	263.492156	20.6	7.5	175	3.8	2.5	0.78	0.1	5.55	1.89	0.65	13.4	55.8	0.91	1.5
549	262	285.755219	22.8	7.8	203	8.5	3.3	0.33	0.19	5.7	1.6	1	15.2	61.8	1.01	1.3
550	223	315.891375	20.4	7.3	189	8.5	4	0.02	0.02	6.4	1.46	0.38	22	73.5	1.2	1
551	220	340.990813	19.9	7.3	209	8.4	6.5	0.04	0.03	5.45	1.27	0.35	27	85	1.39	0
552	190	417.490531	21.6	8.1	214	8.8	3.2	0.07	0.05	6.65	1.57	0.35	21.5	64.5	1.06	1
553	185	452.93325	19.9	8	227	8.3	17.8	0.05	0.07	4.3	1.03	0.32	21	73	1.2	1.4
554	170	466.540375	20.6	8.5	263	9.7	24	0.06	0.05	4.1	0.98	0.32	24.5	93.5	1.53	1
555	143	513.1305	19.6	8.7	223	10.2	20	0.02	0.02	6.75	1.54	0.09	30	96.5	1.58	2
556	125	560.698438	20.6	9.1	243	11.2	25.6	0.02	0.03	5.8	1.34	0.05	32	104	1.7	0.2
557	102	635.96556	21.2	9	221	11.4	20.4	0.06	0.05	1.75	0.46	0.05	26.5	92.5	1.52	0.9
558	85	656.40775	20.8	9.2	249	12.5	28	0.03	0.05	3.2	0.76	0.05	33.3	105	1.72	1
559	72	697.3488313	21.1	9	260	9.9	19.4	0.05	0.06	3.35	0.81	0.05	34.5	112	1.84	0.1
560	60	714.881813	20.9	9	245	10.3	23.2	0.03	0.06	5.1	1.2	0.05	31	100	1.64	0.3
561	45	775.188563	22.1	9.1	275	11.4	24.6	0.02	0.07	3.35	0.8	0.05	37.5	118	1.93	0
562	31	826.05425	20.3	8.4	254	8.4	37.7	0.05	0.04	4.03	0.97	0.15	31.8	90.6	1.49	0.3
563	12	885.78875	20.8	8.3	356	9.9	38.5	0.14	0.13	6.8	1.69	0.06	52.2	140.3	2.3	0.01
564	4	951.687813	24.9	8.1	291	8.5	41.5	0.06	0.05	3.85	0.93	0.09	40.2	112.9	1.85	0.01
565	5	964.415313	21.1	7.7	777	3.2	1367	0.1	0.22	4.9	1.25	0.88	42.4	113.4	1.86	0.2
566	93	7	16.9	8.5	305	7.5	2	0.02	0.04	7	1.61	0.09	42.3	137	2.25	0.5
567	429	8	19.3	8.4	880	9.6	2.3	0.33	0.16	9.5	2.45	0.48	52.2	266.6	4.37	0.25
568	125	50	17	7.8	565	9.4	4.6	0.35	0.35	46	10.77	0.18	113.5	278.5	4.57	0.04
569	269	27	22.2	7.8	240	8.3	7.8	0.55	0.24	5.65	1.78	0.58	26.9	99.1	1.62	1.1
570	280	22	18.8	7.3	300	6.6	19.5	0.42	0.42	5.6	1.71	1.06	31.5	104	1.7	1.1
571	250	64	19.6	7.3	333	7.8	11.7	0.24	0.17	3.33	0.99	0.6	43.3	138	2.26	1.1
572	218	45	18.7	8	248	8.7	9.2	0.05	0.07	15.8	3.63	0.18	33	94	1.54	0.02
573	290	34	19.1	7.3	195	8.5	5.5	0.06	0.07	2.45	0.62	0.26	25.5	79	1.3	0.7
574	230	93	19.7	7.3	204	8.5	7.5	0.04	0.03	2.9	0.69	0.14	24.5	73	1.2	1
575	260	43	19.4	7.5	235	8.5	17.5	0.03	0.03	5.9	1.36	0.22	38.5	106.5	1.75	1
576	260	60	21.4	7.9	228	8.2	10.8	0.07	0.05	3.55	0.87	0.17	32.5	103.5	1.7	0.2
577	200	37	19.3	8	483	8.1	10.4	0.05	0.11	7.7	1.81	0.26	83	257	4.21	1
578	179	3	15.7	7.9	500	10.6	12	0.1	0.08	12	2.81	0.38	110	330	5.41	0.87
579	137	42	18.5	8.2	550	9	25	0.11	0.08	12.5	2.93	0.3	105	305	5	0.6
580	187	64	19.8	7.8	610	7.5	12.5	0.93	1.3	29	7.67	1.55	105	280	4.59	0.6
581	241	2	15.4	6.8	130	9.6	5	0.12	0.05	17	3.95	0.15	7.5	24	0.39	2.5
582	102	36	19.3	8.2	690	7.3	13.5	0.16	0.23	26	6.07	0.97	120	295	4.84	0.05
583	57	140	20.5	8.1	500	7.8	16	0.1	0.07	25	5.75	0.6	74	210	3.44	0.01
584	40	160	19.7	7.8	600	6.2	17	1.75	0.45	18.5	5.68	0.97	95	275	4.51	0.3
585	47	110	19.7	8.3	565	8.6	16	0.1	0.06	14	3.26	0.48	105	290	4.75	0.8
586	82	51	17.3	8.2	540	9.2	11.5	0.41	0.13	14.5	3.63	0.4	105	295	4.84	0.8
587	102	26	16.5	8	515	8.3	6	0.37	0.09	13.5	3.36	0.45	100	295	4.84	0.8
588	103	59.7	18.4	7.8	517	7.7	9.9	0.62	0.43	19.73	5.08	0.37	92	244.7	4.01	0.4
589	117	38	18.6	8	413	9.1	2.8	0.06	0.36	8.35	2.04	0.85	66.5	197.5	3.24	0.6
590	24	53	17.7	7.5	492	8.7	6.1	0.06	0.06	29.55	6.74	0.28	22.8	71	1.16	1.9
591	198	9	18.2	7.4	1971	8.8	23.6	0.09	0.2	11.6	2.75	0.1	9.9	72.8	1.19	1.11
592	74	15	18.5	7.6	790	7.9	36.3	0.11	0.14	19.7	4.57	1.03	39.1	135	2.21	2.1
593	70	39	18.1	7.9	285	10	3.2	0.04	0.26	49.95	11.4	0.4	19.6	46.3	0.76	2.9
594	220	1	13.5	7.1	198	9.8	10	0.11	0.09	60.55	13.8	0.1	13.4	23.5	0.39	0.59
595	213	1	16	7.4	197	10	7.4	0.07	0.03	28.8	6.57	0.07	17.5	59.8	0.98	0.83
596	34	1	16.7	7.6	389	9.3	4.3	0.09	0.2	95.1	21.62	0.33	25.8	47.5	0.78	0.13
597	15	34	16.9	7.1	225	9.2	4.5	0.15	0.13	38.3	8.81	0.22	12.8	21.3	0.35	0.6
598	175	1	15.8	6.1	61	9.9	3.2	0.01	0.01	3	0.69	0.02	2.2	12	0.2	1.34
599	51	91	20.9	6.7	200	9.1	2	0.19	0.03	33.9	7.81	0.09	10.9	25	0.41	0.7
600	59	25	17.9	6.7	163	5	4	0.23	0.07	21.55	5.07	0.19	10.1	26.9	0.44	0.8
601	75	17	17.3	7.3	300	7.2	2.5	0.31	0.19	28.45	6.72	0.55	12.8	55.1	0.9	0
602	197	35	19.2	7	190	8.7	3	0.24	0.08	25.3	5.93	0.36	11.5	34	0.56	2
603	60	74	17.6	7.4	339	8.6	3	0.1	0.05	33.6	7.69	0.49	18	66.4	1.09	0.08
604	105	70	20	7	199	8.2	2	0.16	0.07	27.6	6.38	0.42	11.2	34.9	0.57	1.9
605	28	39	16.8	7.2	304	8.5	2	0.15	0.04	47.75	10.91	0.31	12.9	33.6	0.55	1
606	15	1	19.7	7.1	222	9.2	7	0.13	0.06	34.45	7.91	0.12	10.8	29.6	0.49	2.1
607	49	45	17.6	6.9	190	8.6	2.5	0.04	0.13	28.25	6.45	0.29	9.4	24.2	0.4	1.3
608	15	35	16.9	6.7	183	8.4	6	0.12	0.27	30.4	7.04	0.21	10.3	21.9	0.36	1.3
609	16	18	17	6.8	201	9.7	2	0.17	0.03	28.9	6.67	0.08	9.8	20.5	0.34	2
610	150	25	16.4	6.6	198	10	1	0.12	0.01	34.85	7.97	0.07	11.5	11.4	0.19	0.12
611	95	57	19.1	8.1	672	6.7	13	0.05	0.12	31.55	7.2	0.1	118.4	272.4	4.47	0.01
612	59	71	23.8	8.7	280	12	13	0.13	0.11	7	1.71	0.31	15.5	70.5	1.16	2
613	30	32	20.8	7.6	425	9.3	7	0.28	0.31	9.5	2.46	1.51	31.5	120	1.97	2
614	10	117	20.3	7.3	415	6.7	9	0.25	0.12	6.25	1.64	0.68	25.5	99.5	1.63	0.08
615	10	39	23.3	8.8	365	11.5	12.5	0.2	0.08	2.7	0.78	0.34	26.5	120	1.97	0
616	22	28	21.6	8.3	620	10.1	10	0.18	0.05	1.85	0.57	1	58	210	3.44	0.2
617	15	46	20.9	8	449	7.3	26	0.7	0.19	11.7	3.24	0.48	68.8	188.5	3.09	0
618	54	46	19.6	7.4	470	7.2	6	0.1	0.05	6.9	1.65	0.3	30.5	108	1.77	0.07
619	19	36	20.6	7.2	355	6.7	12.5	0.11	0.07	3.65	0.93	0.16	18.5	77.5	1.27	0.01
620	18	342	19.7	7.4	380	7.7	11	0.1	0.05	3.75	0.94	0.22	21.5	85.5	1.4	0.01
621	40	298	18.7	7	760	4.7	5.5	3.1	1.08	21.5	7.6	6.7	31	116	1.9	0.05
622	10	60	20.4	7.4	390	8.6	11	0.1	0.07	5.5	1.34	0.08	22	85	1.39	1
623	20	70	21.9	8.1	490	11.2	11.5	0.11	0.09	5.5	1.36	0.34	36.5	135	2.21	0.2
624	21	113	22.1	8.4	573	10.5	36.7	0.15	0.18	5.93	1.51	0.35	77.7	226.7	3.72	0.01
625	106	49	18.9	7.6	265	8.5	9	0.1	0.08	17	3.94	0.71	17	62.5	1.02	0.6
626	97	60	20.6	8.6	245	10.2	14	0.17	0.19	22	5.16	0.4	15	50.5	0.83	0
627	89	58	20.7	8.3	275	10.6	9.5	0.1	0.18	24.5	5.67	0.41	16	61	1	0.02
628	45	97	21	8.5	300	10.8	19	0.11	0.16	20	4.65	0.58	20	71	1.16	0.125
629	30	141	21.5	8.5	340	10.1	13.5	0.1	0.15	16.7	3.9	0.57	23.5	80.5	1.32	0.1
630	37	168	20.8	8.2	319	8.6	16	0.2	0.18	13.85	3.34	0.46	26.1	82.8	1.36	0
631	20	235	20.5	8.1	570	8.8	16.5	0.35	0.22	17.5	4.29	0.56	89	270	4.43	0.09
632	18	256	21.4	8.1	510	11.1	20.5	0.06	0.18	13.65	3.18	0.34	96.4	241.6	3.96	0.3
633	85	112.4	18.5	8.2	513	9.4	12.8	0.41	0.11	19.5	4.76	0.35	93	246.5	4.04	0.8
634	47	189.7	19.4	8.1	500	9.9	13	0.1	0.06	15	3.49	0.27	87.7	233.3	3.83	0.7
635	20	266	19.9	8.1	500	7.8	18.5	0.08	0.08	12.3	2.87	0.19	93	243.3	3.99	0.8
636	58	43	18	7.9	480	8.6	12.5	0.14	0.1	19.5	4.54	0.09	81	260	4.26	0.14
637	75	25	17.2	7.7	387	8.3	6.6	0.32	0.5	26.15	6.31	0.2	36.2	95.8	1.57	0.13
638	98	8	16.2	7.3	288	8.5	10.9	0.14	0.14	33.25	7.66	0.08	30.8	87	1.43	0.1
639	12	52	17.9	7.5	337	8.6	17.4	0.09	0.14	42.55	9.72	0.28	24	66	1.08	0.4
640	50	20	18.5	7.5	294	8.6	13.2	0.06	0.09	40.15	9.15	0.29	19.6	56.5	0.93	0.12
641	32	57	21	8.2	447	10.2	14.2	0.22	0.05	9.5	2.33	0.3	34.2	110.8	1.82	0.01
642	22	72	20	8	383	10.9	17.5	0.13	0.11	11.25	2.67	0.17	34.5	100.5	1.65	0.01
643	29	52	20.3	7.7	497	8.1	9.9	0.41	0.3	15.15	3.83	1.23	29.8	128	2.1	0.8
644	18	62	20	7.5	435	7	16.5	0.27	0.2	20.7	4.94	1.02	42	136.5	2.24	0.6
645	34	55	20.8	7.6	390	9.1	8.4	0.16	0.18	13.1	3.14	0.68	24.5	85.5	1.4	0.8
646	10	112	22.3	9.2	413	17.7	24.6	0.09	0.03	6.25	1.49	0.31	36.9	117.5	1.93	0.02
647	45	109	19.7	7.2	322	7.5	12	0.15	0.09	33.15	7.64	0.67	13.8	51.2	0.84	0.08
648	2	145	21.7	8.9	378	12.2	25	0.07	0.03	4.2	1.01	0.21	33.3	95.3	1.56	0.01
649	15	160	20.6	8.3	352	9.6	24	0.08	0.11	12.3	2.87	0.14	21.7	73.2	1.2	0.01
